# Supplementary material for: The Food Environment of Primary School Learners in a Low-to-Middle-Income Area in Cape Town, South Africa
Source: Nutrients. 2021 Jun 15;13(6):2043. doi: 10.3390/nu13062043 (PMC8232268; doi:10.3390/nu13062043)
Supplement: Supplementary file 1 [file nutrients-13-02043-s001.zip]

Archive with 1 entries (1 files):
- nutrients-1227666-supplementary.pdf
